# Supplementary material for: Preoperative carbohydrate volume optimization in ERAS-guided minimally invasive gastrectomy: a single-blinded RCT assessing gastric residuals and metabolic safety profiles
Source: Front Surg. 2025 Sep 25;12:1594956. doi: 10.3389/fsurg.2025.1594956 (PMC12507875; doi:10.3389/fsurg.2025.1594956)
Supplement: Supplementary file 1 [file Datasheet1.xlsx]

## Sheet: Sheet1
住院号	年龄	性别	身高	体重	BMI													饥饿（0-10）	口渴（0-10）	麻醉-手术开始-手术结束					手术时间	麻醉方式	补液量					出液量		肿瘤位置		肿瘤分期	切除	吻合方式	k			na			ca			血糖
																											晶体	胶体	红细胞	血浆	总补液量	出血	尿量															术前	术后
996794	72	0	155	60	24.974	140	65	60		100	60	55		100	60	60		2	3	0.354167	0.364583	0.590278	340		0.236111	全麻+神经阻滞	2000	500	0	0	2500	100	300	贲门	门至胃体小弯侧	1	近	Billroth I	3.56	3.66	3.42	140.3	137.6	138.6	2.26	2.17	2.14	7.5	10.6
1021785	70	1	167	44.5	15.9561	130	80	62		110	60	62		100	63	62		1	2	0.354167	0.364583	0.583333	330		0.229167	全麻+神经阻滞	2000	500	0	0	2500	100	250	胃体	下部至胃窦	3	全	Roux-en-Y	3.93	4.04	4.28	140.9	140.1	138	2.28	2.02	2.1	7.81	10.1
998594	82	0	158	49	19.6283	110	70	62		100	65	62		100	60	68		2	1	0.354167	0.364583	0.545139	275		0.190972	全麻+神经阻滞	1000	500	0	0	1500	50	500	贲门	下	2	近	Billroth I	4.03	3.49	3.44	140.4	140.1	138.6	1.98	1.86	1.96	4.72	8.9
1000920	67	0	162	52	19.8141	160	100	60		110	65	60		98	62	60		2	1	0.354167	0.364583	0.709722	512		0.243056	全麻+神经阻滞	2000	500	300	400	3200	100	100	胃体	小弯侧	3	全	Roux-en-Y	4.25	3.99	3.93	139.8	138.6	138.1	2.23	2.02	1.93	5.9	8.48
1004955	69	1	160	51	19.9219	135	75	60		130	72	60		115	72	62		1	2	0.354167	0.364583	0.584722	332		0.230556	全麻+神经阻滞	2000	500	0	0	2500	50	300	胃体	中部小弯侧	1	全	Roux-en-Y	4.3	4.3	3.71	138.9	138.8	140.1	1.89	2.17	1.91	6.01	10.6
1009385	74	1	172	60	20.2812	160	80	85		150	78	78		98	60	60		4	3	0.354167	0.364583	0.597222	350		0.355556	全麻+神经阻滞	3000	500	0	0	3500	100	400	贲门	至胃体	3	近	Billroth I	3.6	4.2	4.4	136.7	140.2	140	2.17	2.16	2.14	4.55	10
1002582	68	1	164	55	20.4491	150	70	50		122	62	58		132	60	60		2	1	0.334722	0.364583	0.584028	359		0.249306	全麻+神经阻滞	2000	500	0	0	2500	50	530	胃体	小弯侧	3	全	Roux-en-Y	3.78	3.92	3.89	135.8	136.7	136.9	2.18	2.13	2.31	6.2	8.6
1008719	71	1	172	61	20.6193	140	90	60		110	80	80		100	60	68		1	2	0.354167	0.364583	0.584722	332		0.230556	全麻+神经阻滞	2000	500	0	0	2500	50	400	胃体	小弯侧	3	全	Roux-en-Y	3.86	3.94	3.9	138.3	140.1	137.3	2.06	2.02	1.91	6.3	7.1
1026568	67	1	165	58	21.3039	150	70	60		168	65	65		155	70	60		5	4	0.354167	0.364583	0.585417	333		0.23125	全麻+神经阻滞	2000	500	0	0	2500	100	550	胃体	小弯侧	3	全	Roux-en-Y	4.22	4.37	4.55	140.3	137.9	133.7	2.17	2.27	2.19	6.99	11
1018367	77	1	170	62	21.4533	160	85	65		145	90	90		120	70	62		2	1	0.354167	0.364583	0.584722	332		0.230556	全麻+神经阻滞	2000	500	0	0	2500	150	300	贲门	门至胃体	3	全	Roux-en-Y	3.93	4.09	4.4	136.4	136.5	147.9	2.23	1.91	1.9	6.27	9.56
999738	67	1	165	59	21.6713	158	78	58		155	72	55		112	70	70		3	1	0.34375	0.364583	0.584722	347		0.240972	全麻+神经阻滞	2000	500	0	0	2500	200	400	胃体	小弯侧	1	全	Roux-en-Y	4.82	4.48	4.13	135.1	135.1	138.7	1.91	1.95	1.99	6.4	10.5
1003003	65	1	165	60	22.0386	120	60	50		110	50	48		130	65	60		3	2	0.354167	0.364583	0.545139	275		0.190972	全麻+神经阻滞	1000	500	0	0	1500	50	250	胃窦	小弯	2	远	Billroth II	4.17	4.61	4.62	136.9	138	139.4	2.26	2.44	2.22	6.2	13.3
1024213	60	0	161	57.5	22.1828	130	100	78		100	60	70		100	60	65		5	1	0.354167	0.364583	0.583333	330		0.229167	全麻+神经阻滞	2000	500	0	0	2500	50	350	贲门	门至胃体小弯	3	全	Roux-en-Y	3.77	4.25	4.14	138.2	138.9	135.4	2.4	2.23	2.23	7.4	7.4
994690	62	1	169	64	22.4082	155	70	65		140	75	60		118	58	72		2	3	0.354167	0.364583	0.584722	332		0.230556	全麻+神经阻滞	2000	500	0	0	2500	80	300	贲门	门至胃体小弯侧隆起型	1	近	Billroth I	3.66	4.24	4.26	138.6	139.8	140.1	2.12	2.11	2.19	7.3	11.3
1023598	70	1	155	54	22.4766	128	70	60		118	60	48		138	65	55		3	3	0.354167	0.364583	0.584028	331		0.229861	全麻+神经阻滞	2000	500	0	0	2500	80	300	胃窦	小弯溃疡型	3	全	Roux-en-Y	4.22	4.31	4.3	133.3	138.1	139	2.1	2.16	2.18	5.3	10.7
1023253	60	0	156	55	22.6003	180	80	75		170	70	75		130	62	60		1	0	0.354167	0.364583	0.584722	332		0.230556	全麻+神经阻滞	2000	500	0	0	2500	50	200	贲门	小弯侧	1	近	Billroth I	3.54	3.76	4.09	138.1	137.5	135.7	2.07	2.15	2.17	5.8	6.7
1019749	68	1	169	66	23.1084	175	85	70		170	85	65		140	68	50		5	2	0.354167	0.364583	0.584028	331		0.229861	全麻+神经阻滞	2000	500	0	0	2500	100	300	胃窦	小弯侧	1	远	Billroth II	4.17	3.43	3.62	135.1	136.9	144.5	2.24	2.25	2.27	6.7	8.9
1014523	82	0	158	58	23.2335	160	80	90		130	75	85		115	52	75		2	1	0.354167	0.364583	0.60625	363		0.252083	全麻+神经阻滞	2000	500	0	0	2500	50	350	贲门	小弯侧	3	近	Billroth I	3.66	4.08	3.84	136.7	139	135.7	2.17	2.36	2.27	7.5	10.6
1027952	72	1	173	70	23.3887	145	70	90		150	78	100		150	80	80		3	4	0.354167	0.364583	0.586111	334		0.231944	全麻+神经阻滞	2000	500	0	0	2500	50	600	胃体	下部后壁偏小弯侧	1	全	Roux-en-Y	4.24	4.38	4.58	136.4	138.9	140.1	2.19	2.36	1.94	6.8	14.2
1020105	63	1	171	69	23.597	165	90	70		155	80	90		115	68	55		4	1	0.354167	0.364583	0.584722	332		0.230556	全麻+神经阻滞	2000	500	0	0	2500	50	400	胃窦	小弯	2	远	Billroth II	4.02	3.99	3.97	135.4	138.9	140.1	2.24	2.36	1.93	7.8	9.1
1007195	66	1	163	63	23.7118	140	70	70		115	60	70		130	65	95		3	3	0.354167	0.364583	0.589583	339		0.235417	全麻+神经阻滞	2000	500	0	0	2500	50	500	胃窦	小弯侧	2	远	Billroth II	3.93	4.09	3.8	136.8	138.9	139.1	2.4	2.36	2.27	7.4	12.2
1015439	62	1	172	72	24.3375	155	100	95		110	70	110		110	75	75		4	2	0.354167	0.364583	0.583333	330		0.229167	全麻+神经阻滞	2000	500	0	0	2500	50	400	贲门	门小弯侧	3	近	Billroth I	4.23	3.86	3.92	138.5	137.1	138.5	2.29	2.36	1.94	7.9	9.4
998003	60	1	175	76	24.8163	122	62	78		110	64	70		120	62	70		2	1	0.354167	0.364583	0.594444	346		0.240278	全麻+神经阻滞	2000	500	0	0	2500	50	500	胃体	小弯	3	全	Roux-en-Y	4.33	3.56	3.45	137.7	139.9	138.5	2.04	2.36	2	10.7	11.7
1018849	60	0	160	65	25.3906	158	70	60		140	60	48		138	65	55		2	3	0.354167	0.364583	0.608333	366		0.254167	全麻+神经阻滞	2000	500	0	0	2500	50	400	胃窦	小弯侧	1	远	Billroth II	3.54	3.66	4.19	137.7	138.2	138.9	2.16	2.36	2.28	6.4	6.6
1017732	68	1	175	80	26.1224	145	80	60		145	70	65		130	72	70		2	1	0.354167	0.364583	0.597222	350		0.243056	全麻+神经阻滞	2000	500	0	0	2500	50	400	贲门		3	近	Billroth I	4.17	4.61	4.62	138.8	138.3	139.1	2.17	2.36	2.26	5.5	8.2
995180	76	0	158	69	27.6398	160	90	70		155	80	90		115	68	55		3	2	0.354167	0.364583	0.589583	339		0.235417	全麻+神经阻滞	2000	500	600	400	3500	400	100	胃窦	小弯侧	2	远	Billroth II	4.25	4.26	3.93	137.2	138.9	139.1	1.98	1.89	2.27	7.4	11.4
1028101	79	0	156	69	28.3531	190	80	60		165	78	60		125	55	70		5	3	0.354167	0.364583	0.602778	358		0.248611	全麻+神经阻滞	2000	500	0	0	2500	100	300	胃体		2	全	Roux-en-Y	4.22	4.31	4.3	138.8	138.9	139.9	1.96	2.23	2.23	5.5	6.5
1002373	83	1	175	88.5	28.898	165	80	70		140	85	55		132	69	50		3	4	0.354167	0.364583	0.591667	342		0.2375	全麻+神经阻滞	2000	500	0	0	2500	150	400	贲门		3	近	Billroth I	4.25	4.38	4.13	135.1	136.9	138.5	2.4	2.36	2.27	7.5	13.1
1002669	72	1	155	70	29.1363	175	85	65		160	80	70		138	70	70		5	3	0.354167	0.364583	0.592361	343		0.238194	全麻+神经阻滞	2000	500	200	400	3100	400	150	胃窦	小弯侧	1	远	Billroth II	4.33	4.21	4.3	138.8	138.3	139.1	2.16	2.36	2.28	7.5	8.4
1020385	73	0	165	65	23.8751	155	60	65		130	75	60		118	58	72		4	2	0.354167	0.364583	0.5625	300		0.208333	全麻+神经阻滞	1000	500	0	0	1500	100	450	贲门	门小弯	1	近	Billroth I	3.66	4.08	3.84	139	139.3	137.9	2.17	2.36	2.26	7.5	12.2
1005914	72	0	155	45	18.7305	180	98	60		175	95	62		122	70	65		1	1	0.416667	0.4375	0.673611	370		0.256944	全麻+神经阻滞	2000	500	0	0	2500	100	450	贲门	胃体小弯侧	1	全	Roux-en-Y	4.22	4.34	4.22	145.5	142.5	142	2.14	2.14	2.51	5.99	9.6
1002290	69	1	168	53	18.7783	130	70	62		110	65	62		152	88	62		1	3	0.334722	0.357639	0.584028	359		0.249306	全麻+神经阻滞	2000	500	0	0	2500	100	600	贲门	门小弯	1	近	Billroth I	3.9	3.76	4.26	139.3	139.3	135.2	2.19	2.22	2.1	8.8	12.5
1008650	72	1	165	52	19.1001	160	65	75		150	60	65		118	60	95		2	1	0.354167	0.364583	0.625	390		0.270833	全麻+神经阻滞	2000	500	500	400	3400	400	150	胃窦		3	远	Billroth II	3.97	4.04	4.49	133	131.2	131.7	2.18	2.01	2.05	5.27	8.93
1023534	75	0	159	50	19.7777	155	75	75		110	55	55		120	65	80		1	3	0.354167	0.364583	0.584722	332		0.230556	全麻+神经阻滞	2000	500	0	0	2500	100	400	胃体	下部近胃窦大弯侧	3	全	Roux-en-Y	4.79	4.09	3.38	138.1	137.1	137.9	2.04	1.98	1.94	4.34	7.18
1019922	69	1	162	52	19.8141	158	62	62		140	60	60		130	70	65		3	2	0.354167	0.364583	0.584028	331		0.229861	全麻+神经阻滞	2000	500	0	0	2500	100	450	贲门	门至胃体	3	全	Roux-en-Y	3.86	3.96	4.14	139	139.3	139.6	1.83	1.84	1.97	7.76	7.3
1023708	72	1	173	60	20.0474	155	62	60		160	68	58		120	60	60		1	1	0.354167	0.364583	0.584028	331		0.229861	全麻+神经阻滞	2000	500	0	0	2500	100	500	贲门		3	近	Billroth I	3.8	3.78	3.77	134.7	136.8	134.7	2.14	1.94	2.14	5.18	6.6
1000492	67	1	160	55	21.4844	150	75	60		155	75	60		118	58	92		2	1	0.354167	0.364583	0.590278	340		0.236111	全麻+神经阻滞	2000	500	0	0	2500	100	600	贲门	小弯偏后壁	2	近	Billroth I	4.24	4.38	4.58	141.4	138.6	140.2	2.02	2.05	2.09	5.84	7.42
995144	69	1	158	54	21.6311	165	75	60		160	75	60		120	58	92		2	1	0.354167	0.364583	0.586806	335		0.232639	全麻+神经阻滞	2000	500	0	0	2500	100	300	胃窦	小弯	3	远	Billroth II	4.03	4.87	4.61	141.8	139	138	2.05	2.15	2.23	5.34	6.68
1005077	62	1	160	55.7	21.7578	138	70	68		110	62	70		98	60	60		1	0	0.354167	0.364583	0.584722	332		0.230556	全麻+神经阻滞	2000	500	0	0	2500	150	300	胃体	小弯侧	3	全	Roux-en-Y	4.02	3.99	3.97	141.8	142.8	144.5	2.16	2.04	2	6.71	10.9
1027923	73	1	166	60	21.7738	150	100	95		110	70	110		110	75	75		2	2	0.354167	0.364583	0.579861	325		0.225694	全麻+神经阻滞	2000	500	0	0	2500	50	300	贲门	小弯侧	2	近	Billroth I	3.88	4.02	5.04	137.7	138.9	134.9	2.11	2.17	2.3	7.3	9.1
1005269	71	0	162	58	22.1003	148	75	68		148	75	62		120	70	68		3	1	0.354167	0.364583	0.584722	332		0.230556	全麻+神经阻滞	2000	500	0	0	2500	100	400	贲门		1	近	Billroth I	4.08	4.32	3.65	139	137.9	141.4	2.24	2.24	2.28	8.1	12.1
1014379	73	0	150	50	22.2222	150	60	80		120	55	65		160	70	65		2	1	0.354167	0.364583	0.584028	331		0.229861	全麻+神经阻滞	2000	500	0	0	2500	50	250	胃窦		2	远	Billroth II	4.37	3.63	3.92	140.2	141.8	136.3	1.96	2.01	1.91	12.8	11.3
1026084	74	0	155	54	22.4766	140	70	90		165	78	100		150	80	80		2	0	0.354167	0.364583	0.585417	333		0.23125	全麻+神经阻滞	2000	500	0	0	2500	100	300	胃体	上部小弯侧	3	全	Roux-en-Y	3.68	4.08	3.84	139.9	136.8	138.7	2.16	2.23	2.14	5.1	10.1
1014144	82	1	165	62	22.7732	140	68	60		145	65	60		120	50	55		3	0	0.354167	0.364583	0.586806	335		0.232639	全麻+神经阻滞	2000	500	0	0	2500	50	350	贲门	表浅	1	近	Billroth I	4.5	3.57	3.59	139.2	139.1	136.9	2.2	2.02	2.05	8.5	11.1
1015566	78	1	170	66	22.8374	120	60	50		110	50	48		130	65	60		1	1	0.354167	0.364583	0.584722	332		0.230556	全麻+神经阻滞	2000	500	0	0	2500	50	350	贲门	门-胃体小弯	1	近	Billroth I	3.66	4.53	3.98	138.8	136.9	140.5	2.16	2.25	2.27	7	7.3
1026768	74	0	155	55	22.8928	152	82	62		115	65	65		150	72	60		2	2	0.354167	0.364583	0.583333	330		0.229167	全麻+神经阻滞	2000	500	0	0	2500	50	350	胃窦		2	远	Billroth II	4.5	3.56	3.92	135.1	141.8	140.9	2.15	2.16	2.29	7.5	12.4
1005509	73	1	150	52	23.1111	140	95	90		130	80	90		130	80	75		3	2	0.354167	0.364583	0.584722	332		0.230556	全麻+神经阻滞	2000	500	0	0	2500	50	400	胃体	弯侧	3	全	Roux-en-Y	3.68	4.08	3.84	138.8	141.8	139.7	1.91	2.36	2.16	6.6	11.4
1006705	76	1	165	64	23.5078	155	75	75		120	60	70		130	55	80		2	3	0.354167	0.364583	0.586806	335		0.232639	全麻+神经阻滞	2000	500	0	0	2500	100	400	胃窦	小弯侧	3	远	Billroth II	3.77	4.25	4.14	135.6	137.9	139.1	2.18	2.36	1.97	7.8	11.3
1016156	62	1	162	62	23.6244	150	80	95		135	70	95		120	75	75		4	1	0.354167	0.364583	0.588194	337		0.234028	全麻+神经阻滞	2000	500	0	0	2500	50	350	胃体	小弯	2	全	Roux-en-Y	4.14	3.56	3.92	136.7	137.9	137.1	2.4	2.36	1.91	10.4	12.9
1010083	67	1	172	70	23.6614	110	70	50		108	80	50		102	60	55		2	1	0.354167	0.364583	0.583333	330		0.229167	全麻+神经阻滞	2000	500	0	0	2500	200	350	贲门	小弯	3	近	Billroth I	3.68	4.08	3.84	138.8	139.9	138.7	1.96	2.36	2.14	10.3	10.9
998364	72	1	170	70	24.2215	138	65	60		120	60	60		118	65	55		2	2	0.354167	0.364583	0.583333	330		0.229167	全麻+神经阻滞	2000	500	0	0	2500	50	300	贲门	门小弯	1	近	Billroth I	3.98	3.66	4.2	137.7	137.2	138.9	2.08	2.36	1.96	6.4	12.3
1012839	68	0	157	60	24.3418	128	70	60		118	60	48		138	65	55		1	2	0.354167	0.364583	0.584028	331		0.229861	全麻+神经阻滞	2000	500	500	400	3400	400	100	贲门	门小弯	3	近	Billroth I	4.13	3.56	3.9	137.7	138.9	138.5	2.4	2.36	1.97	8.9	9
1017151	83	1	178	78	24.6181	140	120	95		110	80	110		110	90	75		2	1	0.354167	0.364583	0.586806	335		0.232639	全麻+神经阻滞	2000	500	0	0	2500	50	500	贲门	胃体	3	全	Roux-en-Y	3.87	3.76	3.92	135.1	138.2	138.1	2.24	2.36	2.27	8.9	8.6
984977	64	1	167	70	25.0995	128	70	60		118	60	48		138	65	55		5	1	0.354167	0.364583	0.586111	334		0.231944	全麻+神经阻滞	2000	500	0	0	2500	150	400	胃体	小弯	3	全	Roux-en-Y	3.54	3.64	4.09	138.7	138.4	139.1	2.36	2.16	2.3	9.2	8.3
1015031	66	0	154	60	25.2994	148	90	75		150	72	65		140	70	50		3	2	0.354167	0.364583	0.586806	335		0.232639	全麻+神经阻滞	2000	500	0	0	2500	50	400	贲门	、胃体小弯后壁	3	全	Roux-en-Y	4.23	4.38	4.58	137.7	138.9	140.2	2.36	2.26	2.22	8.4	10.9
989395	69	1	170	75	25.9516	160	90	75		150	72	65		140	70	50		2	3	0.354167	0.364583	0.59375	345		0.239583	全麻+神经阻滞	2000	500	0	0	2500	50	450	贲门	、胃体小弯后壁	2	近	Billroth I	3.78	3.56	3.9	137.7	138.9	141.2	2.36	2.14	2.23	13.4	17.9
1012409	79	1	166	72	26.1286	174	90	60		160	78	60		115	55	70		2	2	0.354167	0.364583	0.586806	335		0.232639	全麻+神经阻滞	2000	500	0	0	2500	50	400	胃体	小弯	1	全	Roux-en-Y	4.5	4.53	3.98	138.8	140.9	138.9	2.17	2.35	2.27	9.6	20.8
1029105	64	1	165	75	27.5482	165	70	70		140	85	55		132	69	50		4	1	0.354167	0.364583	0.588889	338		0.234722	全麻+神经阻滞	2000	500	0	0	2500	100	400	胃体	小弯	3	全	Roux-en-Y	3.54	3.66	4.19	137.4	138.9	138.9	2.2	2.26	1.96	8.4	18.9
1015799	68	1	170	81	28.0277	183	80	85		150	65	80		116	65	60		3	2	0.354167	0.364583	0.604167	360		0.25	全麻+神经阻滞	2000	500	0	0	2500	200	300	胃体	小弯	1	全	Roux-en-Y	3.86	3.94	3.9	137.9	137.9	138.9	2.36	2.13	1.97	6.6	9.5
1002809	75	0	148	67	30.588	165	80	75		140	72	65		140	70	50		5	3	0.354167	0.364583	0.569444	310		0.215278	全麻+神经阻滞	1000	500	0	0	1500	50	300	胃窦		2	远	Billroth II	4.09	3.96	4.14	141.8	142.8	144.5	2.17	2.35	2.27	7.76	13.7
[truncated: 26 more columns]
